# Supplementary material for: Reactive oxygen species accelerate de novo acquisition of antibiotic resistance in E. coli
Source: iScience. 2023 Oct 31;26(12):108373. doi: 10.1016/j.isci.2023.108373 (PMC10679899; doi:10.1016/j.isci.2023.108373)
Supplement: Table S1. Gene mutations in ROS positive and negative populations, related to Figure 2 [file mmc1.xlsx]

## Sheet: Table S1
Table S1 Gene mutations in ROS positive and negative populations
Gene	Pop. Freq	Nt change	Mutation	Gene product
AMO ROS positive population
ampC	1	c.-34_-32delTAT	ampC attenuator	Beta-lactamase
	0.94	c.-73_-72insGA	ampC -10 box
frdD	0.94	c.350_351insGA	p.Thr118fs	Fumarate reductase subunit D
AMO ROS negative population
ampC	1	c.-34_-32delTAT	ampC attenuator	Beta-lactamase
	0.94	c.-73_-72insGA	ampC -10 box
frdD	0.94	c.350_351insGA	p.Thr118fs	Fumarate reductase subunit D
ENRO ROS positive population
acrR	0.97	c.61_62delCT	p.Leu21fs	HTH-type transcriptional regulator AcrR
chbG	0.99	c.162G>T	p.Pro54Pro	Chitooligosaccharide deacetylase ChbG
gyrA	1	c.260A>G	p.Asp87Gly	DNA gyrase subunit A
parC	1	c.1678_1692delCTGCCGTCGGCGCGT	p.Leu560_Arg564del	DNA topoisomerase 4 subunit A
rrlD	0.52	n.3424532C>A		23S ribosomal RNA
gyrB	0.99	c.1391C>A	p.Ser464Tyr	DNA gyrase subunit B
soxR	1	c.378_380delGCG	p.Arg127del	Redox-sensitive transcriptional activator SoxR
ENRO ROS negative population
acrR	0.99	c.61_62delCT	p.Leu21fs	HTH-type transcriptional regulator AcrR
chbG	0.99	c.162G>T	p.Pro54Pro	Chitooligosaccharide deacetylase ChbG
gyrA	1	c.260A>G	p.Asp87Gly	DNA gyrase subunit A
parC	1	c.1678_1692delCTGCCGTCGGCGCGT	p.Leu560_Arg564del	DNA topoisomerase 4 subunit A
rrlD	0.52	n.3424532C>A		23S ribosomal RNA
gyrB	0.99	c.1391C>A	p.Ser464Tyr	DNA gyrase subunit B
soxR	1	c.378_380delGCG	p.Arg127del	Redox-sensitive transcriptional activator SoxR
KAN ROS positive population
trxB	0.61	c.-271G>A	Up stream	Thioredoxin reductase
fusA	0.99	c.385C>A	p.Gln129Lys	Elongation factor G
btuB	0.99	c.1354C>G	p.Arg452Gly	Vitamin B12 transporter BtuB
KAN ROS negative population
trxB	0.54	c.-271G>A	Up stream	Thioredoxin reductase
fusA	1	c.385C>A	p.Gln129Lys	Elongation factor G
btuB	0.99	c.1354C>G	p.Arg452Gly	Vitamin B12 transporter BtuB
