# Supplementary material for: Reactive oxygen species accelerate de novo acquisition of antibiotic resistance in E. coli
Source: iScience. 2023 Oct 31;26(12):108373. doi: 10.1016/j.isci.2023.108373 (PMC10679899; doi:10.1016/j.isci.2023.108373)
Supplement: Table S2. Gene mutations in antibiotic resistant strains, related to Figure 6 and Table 1 [file mmc2.xlsx]

## Sheet: Table S2
Table S2 Gene mutations in antibiotic resistant strains
Gene	Pop. Freq	Nt change	Mutation	Gene product
Amoxicillin resistants
WT
dcuC	0.14	c.368C>A	p.Ala123Asp	Anaerobic C4-dicarboxylate transporter
ompC	0.99	c.511C>T	p.Gln171*	Outer membrane porin C
cpxA	1	c.604C>T	p.Gln202*	Sensor histidine kinase CpxA
rpoC	1	c.1022A>C	p.Asn341Thr	DNA-directed RNA polymerase subunit beta
ampC	1	c.-34_-32delTAT	ampC attenuator	Beta-lactamase
	0.99	c.-73_-72insA	ampC -10 box
frdD	0.99	c.350_351insA	p.Thr118fs	Fumarate reductase subunit D
TU_1
ompC	1	c.-124C>T	Up stream	Outer membrane porin C
rpoD	0.99	c.1808G>A	p.Arg603His	RNA polymerase sigma factor RpoD
envZ	0.99	c.722T>G	p.Val241Gly	Sensor histidine kinase EnvZ
emrD	0.99	c.-798C>A	Up stream	Multidrug resistance protein D
ilvA	0.24	c.1000G>T	p.Gly334Cys	L-threonine dehydratase biosynthetic IlvA
ampC	0.99	c.-38C>A	ampC attenuator	Beta-lactamase
	0.96	c.-72dupT	ampC -10 box
frdD	0.96	c.351dupT	p.Thr118fs	Fumarate reductase subunit D
TU_2
ompF	1	c.-133_-195 deletion	Up stream	Outer membrane porin F
rpoD	0.99	c.1334A>T	p.Asp445Val	RNA polymerase sigma factor RpoD
ampC	0.99	c.-39C>A	ampC attenuator	Beta-lactamase
	0.99	c.-70C>T	ampC -10 box
frdD	0.99	c.353C>T	p.Thr118Ile	Fumarate reductase subunit D
ΔsodA_1
acrB	0.98	c.3039C>A	p.Thr1013Thr	Multidrug efflux pump subunit AcrB
	0.99	c.1884C>A	p.Phe628Leu
mipA	0.98	c.599delA	p.Glu200fs	MltA-interacting protein
ompC	0.99	c.244C>T	p.Gln82*	Outer membrane porin C
rpoD	0.99	c.1334A>C	p.Asp445Ala	RNA polymerase, sigma 70 (sigma D) factor
wecA	0.97	c.90delA	p.Val31fs	Undecaprenyl-phosphate alpha-N-acetylglucosaminyl 1-phosphate transferase
cpxA	0.97	c.1343T>C	p.Gln429_Ser440del	Sensor histidine kinase CpxA
	0.96	c.1336C>G
	0.96	c.1335A>G
	0.56	c.1332_1333insACAGGT
	0.27	c.1325T>G
	0.6	c.1281C>T
	0.2	c.1281C>A
	0.86	c.1273_1274insCCGCTGTATAAGCGGAGTT
	0.9	c.1269_1270insTG
rpoB	0.96	c.3937_3959delACATCGAACTGGAAGACGAGTAA	p.His1313fs	DNA-directed RNA polymerase subunit beta
ampC	0.98	c.-25C>A	ampC attenuator	Beta-lactamase
	0.99	c.-70C>T	ampC -10 box
frdD	0.99	c.353C>T	p.Thr118Ile	Fumarate reductase subunit D
ΔsodA_2
mipA	0.88	c.47_50dupCTGC	p.Gly18fs	MltA-interacting protein
ompC	1	n.2295663~2305954 deletion		Outer membrane porin C
rpoD	1	c.1334A>T	p.Asp445Val	RNA polymerase sigma factor RpoD
envZ	1	c.347T>G	p.Leu116Arg	Sensor histidine kinase EnvZ
yiaM	0.53	c.-65A>C	Up stream	2,3-diketo-L-gulonate TRAP transporter small permease protein YiaM
cpxA	0.86	c.46_51delACGCTG	p.Thr16_Leu17del	Sensor histidine kinase CpxA
ampC	0.99	c.-36C>A	ampC attenuator	Beta-lactamase
ΔsodB_1
ribF	0.98	c.737G>A	p.Arg246His	Bifunctional riboflavin kinase/FMN adenylyltransferase
ftsI	1	c.1537G>T	p.Ala513Ser	Peptidoglycan D,D-transpeptidase FtsI
csiE	1	c.65T>A	p.Leu22Gln	Stationary phase-inducible protein CsiE
ygaY	1	n.2802069~2810635 deletion		Putative uncharacterized transporter YgaY
ygaZ				Inner membrane protein YgaZ
ygaH				Uncharacterized protein YgaH
mprA				Transcriptional repressor MprA
emrA				Multidrug export protein EmrA
emrB				Multidrug export protein EmrB
luxS				S-ribosylhomocysteine lyase
gshA				Glutamate--cysteine ligase
yqaA				Inner membrane protein YqaA
yqaB				Fructose-1-phosphate phosphatase YqaB
envZ	0.31	c.1205C>A	p.Thr402Lys	Sensor histidine kinase EnvZ
	0.63	c.347T>G	p.Leu116Arg
ampC	0.99	c.-29C>A	ampC attenuator	Beta-lactamase
	1	c.-55C>A	Up stream
	0.98	c.-70C>T	ampC -10 box
	0.93	c.-73dupT	ampC -10 box
frdD	0.98	c.353C>T	p.Thr118Ile	Fumarate reductase subunit D
	0.93	c.350dupT	p.Thr118fs
ΔsodB_2
ribF	0.98	c.737G>A	p.Arg246His	Bifunctional riboflavin kinase/FMN adenylyltransferase
lit	0.53	c.-200_-199insGAAATGAT	Up stream	Cell death peptidase
	0.34	c.-242A>G	Up stream
ompC	1	c.445_454delTTCGCGACCT	p.Phe149fs	Outer membrane porin C
ygaZ	1	n.2803362~2808249 deletion		Inner membrane protein YgaZ
ygaH				Uncharacterized protein YgaH
mprA				Transcriptional repressor MprA
emrA				Multidrug export protein EmrA
emrB				Multidrug export protein EmrB
luxS				S-ribosylhomocysteine lyase
prlF	0.93	c.266_272dupTTCAACA	p.Gln91fs	Antitoxin PrlF
envZ	1	c.485G>T	p.Arg162Leu	Sensor histidine kinase EnvZ
cpxA	0.88	c.1229G>T	p.Arg410Leu	Sensor histidine kinase CpxA
ampC	0.99	c.-41G>T	ampC attenuator	Beta-lactamase
	0.99	c.-70C>T	ampC -10 box
frdD	0.99	c.353C>T	p.Thr118Ile	Fumarate reductase subunit D
ΔsoxR_1
yneO	0.58	c.3739dupG	p.Glu1247fs	Predicted lipoprotein
mipA	0.47	c.368delA	p.Tyr123fs	MltA-interacting protein
	0.45	c.126dupC	p.Asp43fs
ompC	0.99	c.310C>T	p.Gln104*	Outer membrane porin C
rpoD	0.99	c.1334A>T	p.Asp445Val	RNA polymerase sigma factor RpoD
envZ	1	c.306_314delGCAACACTA	p.Gln103_Tyr105del	Sensor histidine kinase EnvZ
cpxA	0.92	c.46_51delACGCTG	p.Thr16_Leu17del	Sensor histidine kinase CpxA
ampC	0.99	c.-28G>A	ampC attenuator	Beta-lactamase
	0.99	c.-70C>T	ampC -10 box
frdD	0.99	c.353C>T	p.Thr118Ile	Fumarate reductase subunit D
ΔsoxR_2
ftsI	1	c.1612G>A	p.Gly538Ser	Peptidoglycan D,D-transpeptidase FtsI
mgrB	0.97	c.56T>A	p.Leu19His	PhoP/PhoQ regulator MgrB
ompC	0.16	c.-80_-79delTG	Up stream	Outer membrane porin C
	0.16	c.-84delG
	0.19	c.-89_-88delGA
	0.33	c.-91G>T
	0.42	c.-102G>C
	0.36	c.-103T>C
	0.1	c.-103T>A
prlF	0.94	c.266_272dupTTCAACA	p.Gln91fs	Antitoxin PrlF
yrfF	1	c.1178G>A	p.Gly393Asp	Putative membrane protein IgaA homolog
envZ	1	c.133C>A	p.Gln45Lys	Sensor histidine kinase EnvZ
ampC	1	c.-28_-25delGGGC	ampC attenuator	Beta-lactamase
	0.93	c.-75dupC	Up stream
frdD	0.93	c.348dupC	p.Val117fs	Fumarate reductase subunit D
ΔsoxS_1
ftsI	1	c.1607A>T	p.Gln536Leu	Peptidoglycan D,D-transpeptidase FtsI
ompX	1	c.-98G>A	Up stream	Outer membrane protein X
ompC	1	c.435_450delTGGTAACGGCTTCGCG	p.Gly146fs	Outer membrane porin C
	1	c.-124C>T	Up stream
prlF	0.95	c.266_272dupTTCAACA	p.Gln91fs	Antitoxin PrlF
rpoA	1	c.787A>G	p.Thr263Ala	DNA-directed RNA polymerase subunit alpha
envZ	0.99	c.740C>T	p.Thr247Met	Sensor histidine kinase EnvZ
mnmG	1	c.299_322delATCGTGTGCTCTACCGTCAGGCGG	p.Asp100_Ala107del	tRNA uridine 5-carboxymethylaminomethyl modification enzyme MnmG
wecE	0.96	c.730delT	p.Trp244fs	dTDP-4-amino-4,6-dideoxygalactose transaminase
cpxA	1	c.530C>A	p.Pro177Gln	Sensor histidine kinase CpxA
ampC	0.99	c.-28G>T	ampC attenuator	Beta-lactamase
	1	c.-70C>T	ampC -10 box
frdD	1	c.353C>T	p.Thr118Ile	Fumarate reductase subunit D
ΔsoxS_2
betT	0.56	c.1919A>C	p.Asp640Ala	High-affinity choline transport protein
rpoA	1	c.898C>T	p.Leu300Phe	DNA-directed RNA polymerase subunit alpha
envZ	1	c.148C>T	p.Leu50Phe	Sensor histidine kinase EnvZ
ampC	0.99	c.-29_-28delCG	ampC attenuator	Beta-lactamase
	0.99	c.-70C>T	ampC -10 box
frdD	0.99	c.353C>T	p.Thr118Ile	Fumarate reductase subunit D
ΔkatE_1
rihC	1	c.-19C>A	Up stream	Non-specific ribonucleoside hydrolase RihC
CP4-6	1	n.275640~286340 deletion		Prophage CP4-6
acrB	0.99	c.1884C>A	p.Phe628Leu	Multidrug efflux pump subunit AcrB
ompX	1	c.-98G>A	Up stream	Outer membrane protein X
e14	1	n. 1191676-1206868 deletion		e14 prophage
yedW	1	c.530G>T	p.Trp177Leu	Transcriptional regulatory protein HprR
ompC	1	c.25C>T	p.Leu9Leu	Outer membrane porin C
pyrG	1	c.143A>C	p.Asp48Ala	CTP synthase
yqhG	1	c.798C>A	p.Asn266Lys	Uncharacterized protein YqhG
rpoD	1	c.1334A>T	p.Asp445Val	RNA polymerase sigma factor RpoD
envZ	1	c.710T>G	p.Leu237Arg	Sensor histidine kinase EnvZ
pyrE	1	c.-54A>T	Up stream	Orotate phosphoribosyltransferase
wecF	0.97	c.331dupG	p.Ala111fs	TDP-N-acetylfucosamine:lipid II N-acetylfucosaminyltransferase
yjeH	1	c.499G>A	p.Asp167Asn	L-methionine/branched-chain amino acid exporter YjeH
ampC	0.99	c.-27G>T	ampC attenuator	Beta-lactamase
	0.99	c.-70C>T	ampC -10 box
frdD	0.99	c.353C>T	p.Thr118Ile	Fumarate reductase subunit D
ΔkatE_2
ompC	1	c.963_969delTGGTGCT	p.Gly322fs	Outer membrane porin C
envZ	0.82	c.406_417dupAAAACCTGGCTG	p.Leu139_Ser140insLysThrTrpLeu	Sensor histidine kinase EnvZ
cpxA	0.57	c.695T>C	p.Leu232Pro	Sensor histidine kinase CpxA
	0.41	c.566C>T	p.Pro189Leu
ampC	1	c.-6G>A	n. 4368767~4369277 deletion	Beta-lactamase
	1	c.-10_-9insAAGGA
	0.5	c.-15T>C
	0.5	c.-15T>A
frdC	0.82	c.327T>G		Fumarate reductase subunit C
frdC	0.82	c.324A>T
frdC	0.83	c.321G>C
frdC	0.82	c.319G>A
frdC	0.83	c.310_312delATG
frdC	0.99	c.208G>A	p.Val70Met
frdC	0.99	c.183C>T	p.Val61Val
ΔyggX_1
e14	1	n. 1191676-1206868 deletion		e14 prophage
argS	0.98	c.626G>A	p.Arg209His	Arginine--tRNA ligase
ompC	0.97	c.395G>A	p.Gly132Asp	Outer membrane porin C
mnmG	0.81	c.290_291insGA	p.Gln98fs	tRNA uridine 5-carboxymethylaminomethyl modification enzyme MnmG
	0.83	c.289G>T	p.Ala97Ser
	0.54	c.268C>T	p.Pro90Ser
	0.88	c.233G>A	p.Gly78Asp
basS	0.99	c.259G>A	p.Ala87Thr	Sensor protein BasS
ampC	0.98	c.-91T>A	ampC -35 box	Beta-lactamase
rob	0.99	c.376C>T	p.Pro126Ser	Right origin-binding protein
ΔyggX_2
ompC	0.99	c.7_8delGT	p.Val3fs	Outer membrane porin C
rpoD	0.99	c.1334A>T	p.Asp445Val	RNA polymerase sigma factor RpoD
envZ	0.98	c.562G>T	p.Asp188Tyr	Sensor histidine kinase EnvZ
cpxA	0.94	c.46_51delACGCTG	p.Thr16_Leu17del	Sensor histidine kinase CpxA
ampC	0.82	c.8_9insGAAACCAGACCCTATGTTCAA	p.Lys3_Thr4insLysProAspProMetPheLys	Beta-lactamase
	0.91	c.-26G>T	ampC attenuator
	0.99	c.-70C>T	ampC -10 box
frdD	0.99	c.353C>T	p.Thr118Ile	Fumarate reductase subunit D
Enrofloxacin resistants
WT
acrA	1	c.-95delT	Up stream	Multidrug efflux pump subunit AcrA
dinG	0.32	c.76_83dupATTCCCCG	p.Ala29fs	ATP-dependent DNA helicase DinG
ybjG	0.4	c.243_244dupCC	p.Arg82fs	Putative undecaprenyl-diphosphatase YbjG
	0.37	c.73delT	p.Ser25fs
phoQ	1	c.694_696delGAA	p.Glu233del	Sensor protein PhoQ
prs	0.14	c.862_864dupCGT	p.Arg288dup	Ribose-phosphate pyrophosphokinase
hrpA	1	c.1418delG	p.Gly473fs	ATP-dependent RNA helicase HrpA
yoaA	1	c.1660delA	p.Met554fs	Probable ATP-dependent DNA helicase YoaA
gyrA	0.99	c.259G>A	p.Asp87Asn	DNA gyrase subunit A
	1	c.248C>T	p.Ser83Leu
ubiI	0.38	c.440delT	p.Leu147fs	2-octaprenylphenol hydroxylase
parC	1	c.240C>A	p.Ser80Arg	DNA topoisomerase 4 subunit A
parE	0.99	c.1309A>T	p.Ile437Phe	DNA topoisomerase 4 subunit B
rpoA	0.94	c.687_689dupAGC	p.Ala230dup	DNA-directed RNA polymerase subunit alpha
dppA	0.99	c.1563_1564insG	p.Asp522fs	Dipeptide-binding protein
fre	0.42	c.281delG	p.Gly94fs	NAD(P)H-flavin reductase
trkH	1	c.239T>A	p.Leu80Gln	Trk system potassium uptake protein TrkH
pepA	0.25	c.519delG	p.Ile174fs	Cytosol aminopeptidase
TU_1
thrA	1	c.1037T>A	p.Val346Glu	Bifunctional aspartokinase/homoserine dehydrogenase 1
dnaE	0.99	c.2522T>G	p.Val841Gly	DNA polymerase III subunit alpha
acrA	1	c.24_35delGCCTCTGGCGGT	p.Pro9_Val12del	Multidrug efflux pump subunit AcrA
ymgG	0.43	c.334A>G	p.Lys112Glu	UPF0757 protein YmgG
	0.11	c.322_323insTCATTACC	p.Ala108fs
gyrA	0.99	c.260A>G	p.Asp87Gly	DNA gyrase subunit A
	0.99	c.248C>T	p.Ser83Leu
parE	0.97	c.1377_1379dupGGA	p.Glu460dup	DNA topoisomerase 4 subunit B
tdcB	1	c.36delT	p.Asp12fs	L-threonine dehydratase catabolic TdcB
TU_2
YagU	0.26	c.*38delT	Down stream	Inner membrane protein YagU
acrA	0.99	c.-95delT	Up stream	Multidrug efflux pump subunit AcrA
sdhB	0.22	c.113_115dupCGC	p.Ala38_Leu39insPro	Succinate dehydrogenase iron-sulfur subunit
phoQ	1	c.697_699delGAA	p.Glu233del	Sensor protein PhoQ
hrpA	1	c.1418delG	p.Gly473fs	ATP-dependent RNA helicase HrpA
yoaA	1	c.1660delA	p.Met554fs	Probable ATP-dependent DNA helicase YoaA
gyrA	0.99	c.259G>A	p.Asp87Asn	DNA gyrase subunit A
	1	c.248C>T	p.Ser83Leu
parC	0.99	c.240C>A	p.Ser80Arg	DNA topoisomerase 4 subunit A
parE	0.99	c.1309A>T	p.Ile437Phe	DNA topoisomerase 4 subunit B
rpoA	0.98	c.687_689dupAGC	p.Ala230dup	DNA-directed RNA polymerase subunit alpha
dppA	0.96	c.1564dupG	p.Asp522fs	Dipeptide-binding protein
yifB	0.25	c.1170delC	p.Gly391fs	Uncharacterized protein YifB
ΔsodA_1
rpsT	0.27	c.72T>C	p.Arg24Arg	30S ribosomal protein S20
ldcC	0.99	c.1752G>A	p.Met584Ile	Constitutive lysine decarboxylase
yaeP	0.94	c.74_81dupACGCGCTG	p.Gly28fs	UPF0253 protein YaeP
dauA	0.96	c.-93G>T	Up stream	C4-dicarboxylic acid transporter DauA
gyrA	0.99	c.260A>G	p.Asp87Gly	DNA gyrase subunit A
	1	c.248C>T	p.Ser83Leu
parC	0.99	c.233G>A	p.Gly78Asp	DNA topoisomerase 4 subunit A
thrV	1	n.3416890~3417030 deletion		tRNA complement
gspL	0.99	c.936delT	p.Val313fs	Putative type II secretion system protein L
gyrB	0.99	c.1368_1370delGCG	p.Arg457del	DNA gyrase subunit B
soxS	0.1	c.64_65insAC	p.Leu22fs	Regulatory protein SoxS
ΔsodA_2
acrR	0.4	c.633delT	p.Ala212fs	HTH-type transcriptional regulator AcrR
gyrA	1	c.248C>T	p.Ser83Leu	DNA gyrase subunit A
ΔsodB_1
ribF	1	c.737G>A	p.Arg246His	Bifunctional riboflavin kinase/FMN adenylyltransferase
acrR	1	c.73_81delTCACAGCAG	p.Ser25_Gln27del	HTH-type transcriptional regulator AcrR
prs	0.87	c.*32G>T	Down stream	Ribose-phosphate pyrophosphokinase
lpp	0.76	c.2dupT	p.Lys2fs	Major outer membrane lipoprotein Lpp
gyrA	0.99	c.356C>A	p.Ala119Glu	DNA gyrase subunit A
	1	c.260A>G	p.Asp87Gly
	1	c.248C>T	p.Ser83Leu
hscB	0.95	c.-81_-80insA	Up stream	Co-chaperone protein HscB
parC	1	c.233G>A	p.Gly78Asp	DNA topoisomerase 4 subunit A
soxR	1	c.362G>A	p.Gly121Asp	Redox-sensitive transcriptional activator SoxR
basS	1	c.856delG	p.Val286fs	Sensor protein BasS
ΔsodB_2
ribF	1	c.737G>A	p.Arg246His	Bifunctional riboflavin kinase/FMN adenylyltransferase
acrR	0.91	c.614dupG	p.Cys205fs	HTH-type transcriptional regulator AcrR
gcl	0.55	c.1015G>A	p.Ala339Thr	Glyoxylate carboligase
ninE	0.23	c.21T>A	p.Arg7Arg	Prophage NinE homolog
gyrA	1	c.260A>G	p.Asp87Gly	DNA gyrase subunit A
norR	0.54	c.1386G>A	p.Ala462Ala	Anaerobic nitric oxide reductase transcription regulator NorR
mnmG	0.96	c.1746_1757delTTCTAACGAAGT	p.Ser583_Val586del	tRNA uridine 5-carboxymethylaminomethyl modification enzyme MnmG
malG	0.35	c.590delC	p.Ala197fs	Maltose/maltodextrin transport system permease protein MalG
soxR	1	c.-32_-30delATT	Up stream	Redox-sensitive transcriptional activator SoxR
ΔsoxR_1
cyoB	0.66	c.747dupC	p.Val250fs	Cytochrome bo(3) ubiquinol oxidase subunit 1
cyoA	0.4	c.48delT	p.Phe16fs	Cytochrome bo(3) ubiquinol oxidase subunit 2
acrR	0.99	c.214_217dupGAAC	p.Leu73fs	HTH-type transcriptional regulator AcrR
msyB	0.31	c.353_354dupCT	p.Asp119fs	Acidic protein MsyB
dauA	0.96	c.-93G>T	Up stream	C4-dicarboxylic acid transporter DauA
lpp	0.97	c.-65_-64insA	Up stream	Major outer membrane lipoprotein Lpp
gatD	0.62	c.-32delG	Up stream	Galactitol 1-phosphate 5-dehydrogenase
gyrA	1	c.260A>C	p.Asp87Ala	DNA gyrase subunit A
	1	c.248C>T	p.Ser83Leu
yfcU	0.98	c.44_45dupGC	p.Ile16fs	Putative outer membrane usher protein YfcU
parC	1	c.240C>A	p.Ser80Arg	DNA topoisomerase 4 subunit A
	1	c.233G>A	p.Gly78Asp
ebgA	0.99	c.2438delC	p.Pro813fs	Evolved beta-galactosidase subunit alph
csrD	0.63	c.427delG	p.Ala143fs	RNase E specificity factor CsrD
nikB	1	c.938_*1delACGCGTGAA	p.His313fs	Nickel transport system permease protein NikB
gyrB	1	c.1391C>T	p.Ser464Phe	DNA gyrase subunit B
ΔsoxR_2
acrR	0.99	c.296_309delCCACGGTGACAGAA	p.Ser99fs	HTH-type transcriptional regulator AcrR
ruvA	0.49	c.567C>A	p.Ala189Ala	Holliday junction ATP-dependent DNA helicase RuvA
gyrA	1	c.248C>T	p.Ser83Leu	DNA gyrase subunit A
ebgA	1	c.2438delC	p.Pro813fs	Evolved beta-galactosidase subunit alpha
ΔsoxS_1
acrR	0.97	c.424_425dupGA	p.Gln143fs	HTH-type transcriptional regulator AcrR
yehH	0.42	c.2806G>A	p.Ala936Thr	pseudogene
gyrA	1	c.248C>T	p.Ser83Leu	DNA gyrase subunit A
parC	0.36	c.350C>A	p.Ala117Glu	DNA topoisomerase 4 subunit A
parE	0.36	c.1832G>T	p.Arg611Leu	DNA topoisomerase 4 subunit B
ebgA	1	c.2438delC	p.Pro813fs	Evolved beta-galactosidase subunit alpha
thrV	0.99	n.3416973_3416974delAC		tRNA-Thr(GGU)
dcuA	1	c.-29C>A	Up stream	C4-dicarboxylate transporter DcuA
ΔsoxS_2
acrA	0.99	c.-94delA	Up stream	Multidrug efflux pump subunit AcrA
ybeU	1	c.634G>T	p.Ala212Ser	Uncharacterized protein YbeU
dinG	1	c.2011delG	p.Asp671fs	ATP-dependent DNA helicase DinG
ybjG	0.97	c.72dupC	p.Ser25fs	Putative undecaprenyl-diphosphatase YbjG
dauA	0.99	c.-93G>T	Up stream	C4-dicarboxylic acid transporter DauA
ynbB	0.23	c.384delC	p.Ser129fs	Uncharacterized protein YnbB
ydcK	0.97	c.520dupG	p.Asp174fs	Uncharacterized acetyltransferase YdcK
yddW	1	c.563_570delTCTATGTG	p.Val188fs	Glycosyl hydrolase DigH
marR	0.99	c.397dupG	p.Ala133fs	Multiple antibiotic resistance protein MarR
ydfE	0.17	c.-6_-5insGGAAGGTGCG	Up stream	Putative uncharacterized protein YdfE
	0.3	c.4A>C	p.Ser2Arg
mgrB	0.93	c.63dupG	p.Gln22fs	PhoP/PhoQ regulator MgrB
gyrA	1	c.260A>G	p.Asp87Gly	DNA gyrase subunit A
	1	c.248C>T	p.Ser83Leu
mltB	0.97	c.497_502dupGGCGCG	p.Gly166_Arg167dup	Membrane-bound lytic murein transglycosylase B
parC	1	c.250G>A	p.Glu84Lys	DNA topoisomerase 4 subunit A
parE	0.98	c.1380_1382dupAGT	p.Val461dup	DNA topoisomerase 4 subunit B
prlF	0.93	c.266_272dupTTCAACA	p.Gln91fs	Antitoxin PrlF
arcB	0.26	c.354A>T	p.Glu118Asp	Aerobic respiration control sensor protein ArcB
gyrB	0.99	c.998C>A	p.Ser333Tyr	DNA gyrase subunit B
viaA	1	c.956delG	p.Arg319fs	Protein ViaA
uvrA	1	c.2423_2434delGTAAGCTGCAAA	p.Arg808_Thr812delinsPro	UvrABC system protein A
ΔkatE_1
CP4-6	1	n.275640~286348 deletion		Prophage CP4-6
acrR	1	c.245C>T	p.Pro82Leu	HTH-type transcriptional regulator AcrR
gyrA	1	c.260A>G	p.Asp87Gly	DNA gyrase subunit A
	1	c.250G>C	p.Ala84Pro
	1	c.248C>T	p.Ser83Leu
parC	1	c.833A>T, c.832A>T	p.Lys278Leu	DNA topoisomerase 4 subunit A
	1	c.831A>T	p.Lys277Asn
	1	c.239G>T	p.Ser80Ile
thrV	1	n.3416890~3417036 deletion		tRNA-Thr(GGU)
ΔkatE_2
CP4-6	1	n.275640~286340 deletion		Prophage CP4-6
e14	1	n. 1191676-1206868 deletion		e14 prophage
gyrA	1	c.248C>T	p.Ser83Leu	DNA gyrase subunit A
clpB	0.17	c.571A>T	p.Ile191Phe	Chaperone protein ClpB
zupT	0.42	c.560_561delTG	p.Leu187fs	Zinc transporter ZupT
ΔyggX_1
ecpE	0.99	c.409A>T	p.Ser137Cys	Probable fimbrial chaperone EcpE
cyoB	0.54	c.651delA	p.Pro218fs	Cytochrome bo(3) ubiquinol oxidase subunit 1
acrR	1	c.309delA	p.Glu104fs	HTH-type transcriptional regulator AcrR
e14	1	n. 1191676-1206868 deletion		e14 prophage
prs	0.99	c.562G>A	p.Asp188Asn	Ribose-phosphate pyrophosphokinase
lpp	1	c.29C>A	p.Ala10Glu	Major outer membrane lipoprotein Lpp
gyrA	1	c.259G>T	p.Asp87Tyr	DNA gyrase subunit A
	0.99	c.248C>T	p.Ser83Leu
parC	1	c.233G>A	p.Gly78Asp	DNA topoisomerase 4 subunit A
soxR	1	c.416delT	p.Leu139fs	Redox-sensitive transcriptional activator SoxR
ΔyggX_2
acrR	0.96	c.468_470dupGGA	p.Ala156_Asp157insGlu	HTH-type transcriptional regulator AcrR
ycaI	0.26	c.1046_1047dupGG	p.Gln350fs	Uncharacterized protein YcaI
gyrA	0.99	c.248C>T	p.Ser83Leu	DNA gyrase subunit A
livJ	1	c.444delG	p.Pro149fs	Leu/Ile/Val-binding protein
rhlB	0.29	c.1192C>T	p.Arg398Cys	ATP-dependent RNA helicase RhlB
soxR	0.99	c.362G>A	p.Gly121Asp	Redox-sensitive transcriptional activator SoxR
Kanamycin resistants
WT
sbmA	1	c.17delT	p.Phe6fs	Peptide antibiotic transporter SbmA
kdpD	0.63	c.1977_1985delACGTGAACA	p.Arg660_Gln662del	Sensor protein KdpD
oppD	1	c.606delC	p.Val203fs	Oligopeptide transport ATP-binding protein OppD
lsrK	1	c.-48G>A	Up stream	Autoinducer-2 kinase
yfcS	0.99	c.179T>A	p.Leu60Gln	Probable fimbrial chaperone YfcS
acrD	1	c.3003T>G	p.Gly1001Gly	Probable aminoglycoside efflux pump
fusA	1	c.1178C>T	p.Thr393Ile	Elongation factor G
atpG	0.98	c.735_736insGCGAT	p.Lys248fs	ATP synthase gamma chain
TU_1
sbmA	0.57	c.853T>G	p.Tyr285Asp	Peptide antibiotic transporter SbmA
nimT	1	c.644A>T	p.Gln215Leu	2-nitroimidazole transporter
fusA	0.99	c.183T>G	p.Ile61Met	Elongation factor G
trkH	1	c.239T>A	p.Leu80Gln	Trk system potassium uptake protein TrkH
TU_2
lit	0.6	c.-242_-241insATGAAATG	Up stream	Cell death peptidase
	0.24	c.-242A>G	Up stream
oppA	0.43	c.465dupA	p.Pro156fs	Periplasmic oligopeptide-binding protein
fusA	1	c.178G>T	p.Gly60Cys	Elongation factor G
cyaA	0.98	c.1652delA	p.His551fs	Adenylate cyclase
trkH	0.99	c.239T>A	p.Leu80Gln	Trk system potassium uptake protein TrkH
ubiA	0.39	c.120_129delACCGGGCGTT	p.Gly42fs	4-hydroxybenzoate octaprenyltransferase
ΔsodA_1
sbmA	1	c.580G>A	p.Asp194Asn	Peptide antibiotic transporter SbmA
kdpD	1	c.2504G>T	p.Arg835Leu	Sensor protein KdpD
oppB	0.4	c.754A>C	p.Thr252Pro	Oligopeptide transport system permease protein OppB
	0.35	c.765T>G	p.Gly255Gly
fusA	1	c.1178C>T	p.Thr393Ile	Elongation factor G
atpG	0.87	c.710_729dupCCAGCGAGCAGGCCGCCCGT	p.Met244fs	ATP synthase gamma chain
trkH	1	c.58A>C	p.Thr20Pro	Trk system potassium uptake protein TrkH
ΔsodA_2
ilvI	0.26	c.-4532C>T	c.-234G>A	Acetolactate synthase isozyme 3 large subunit
cyoA	0.22	c.242_243insTAAG	p.Trp82fs	Cytochrome bo(3) ubiquinol oxidase subunit 2
	0.54	c.232T>G	p.Tyr78Asp
acrR	1	c.86T>G	p.Val29Gly	HTH-type transcriptional regulator AcrR
kdpD	1	c.1379A>T	p.Asp460Val	Sensor protein KdpD
yejA	0.36	c.-44_-43insTACC	Up stream	Uncharacterized protein YejA
nuoF	0.99	c.549A>T	p.Glu183Asp	NADH-quinone oxidoreductase subunit F
rplF	0.99	c.328_330delTCT	p.Ser110del	50S ribosomal protein L6
fusA	1	c.1823C>T	p.Ala608Val	Elongation factor G
ligB	0.99	c.987G>T	p.Val329Val	DNA ligase B
atpG	1	n.3910778~3910875 deletion		ATP synthase gamma chain
yaiT	1	n.388400-399800 deletion		Putative uncharacterized protein YaiT
yaiV				Inhibitor of hydrogen peroxide resistance
ampH				D-alanyl-D-alanine-carboxypeptidase/endopeptidase AmpH
sbmA				Peptide antibiotic transporter SbmA
yaiW				Uncharacterized protein YaiW
yaiY				Inner membrane protein YaiY
yaiZ				Uncharacterized protein YaiZ
ddlA				D-alanine--D-alanine ligase A
iraP				Anti-adapter protein IraP
phoA				Alkaline phosphatase
psiF				Phosphate starvation-inducible protein PsiF
yaiC				Probable diguanylate cyclase DgcC
ΔsodB_1
ribF	1	c.737G>A	p.Arg246His	Bifunctional riboflavin kinase/FMN adenylyltransferase
sbmA	1	n.392716~392801 deletion		Peptide antibiotic transporter SbmA
oppA	1	c.-526G>A	Up stream	Periplasmic oligopeptide-binding protein
pgsA	0.92	c.131T>A	p.Val44Glu	CDP-diacylglycerol--glycerol-3-phosphate 3-phosphatidyltransferase
fusA	0.99	c.385C>A	p.Gln129Lys	Elongation factor G
rpsL	0.22	c.229C>A	p.His77Asn	30S ribosomal protein S12
rpsL	0.69	c.128A>T	p.Lys43Ile
atpG	0.93	c.731_742delTGGTGGCGATGA	p.Met244_Met247del	ATP synthase gamma chain
trkH	1	c.251G>A	p.Gly84Asp	Trk system potassium uptake protein TrkH
ΔsodB_2
ribF	1	c.737G>A	p.Arg246His	Bifunctional riboflavin kinase/FMN adenylyltransferase
sbmA	0.94	c.977_978dupAT	p.Leu327fs	Peptide antibiotic transporter SbmA
brnQ	0.2	c.322G>T	p.Glu108*	Branched-chain amino acid transport system 2 carrier protein
oppC	1	c.527G>A	p.Trp176*	Oligopeptide transport system permease protein OppC
fusA	0.99	c.1815T>A	p.Phe605Leu	Elongation factor G
fusA	0.99	c.437G>A	p.Arg146His
atpG	1	c.726_734delCCGTATGGT	p.Arg243_Val245del	ATP synthase gamma chain
trkH	1	c.239T>A	p.Leu80Gln	Trk system potassium uptake protein TrkH
leuQ	0.86	n.4596147delG		tRNA-Leu(CAG)
ΔsoxR_1
caiT	0.36	c.242_243insGGTG	p.Asn81fs	L-carnitine/gamma-butyrobetaine antiporter
	0.52	c.240T>G	p.Gly80Gly
sbmA	0.31	c.605T>C	p.Leu202Pro	Peptide antibiotic transporter SbmA
	0.75	c.982C>T	p.Gln328*
kdpD	1	c.2183A>C	p.Gln728Pro	Sensor protein KdpD
ybhC	0.45	c.-48G>T	Up stream	Putative acyl-CoA thioester hydrolase YbhC
oppF	0.46	c.462delG	p.Leu154fs	Oligopeptide transport ATP-binding protein OppF
fusA	1	c.1829C>T	p.Pro610Leu	Elongation factor G
atpG	0.97	c.728_729insA	p.Met244fs	ATP synthase gamma chain
ΔsoxR_2
sbmA	1	c.878C>A	p.Ala293Glu	Peptide antibiotic transporter SbmA
cyoA	0.36	c.362C>G	p.Ala121Gly	Cytochrome bo(3) ubiquinol oxidase subunit 2
	0.39	c.352A>C	p.Lys118Gln
	0.36	c.350G>A	p.Ser117Asn
	0.34	c.349A>T	p.Ser117Cys
kdpD	1	c.1451T>C	p.Met484Thr	Sensor protein KdpD
e14	1	n. 1191676-1206868 deletion		e14 prophage
ychA	0.15	c.60G>T	p.Leu20Leu	UPF0162 protein YchA
oppA	0.13	c.815_816insGTTGGAGTCATTACC	p.Asn272delinsLysLeuGluSerLeuPro	Periplasmic oligopeptide-binding protein
	0.2	c.825_826insGTG	p.Pro275_Ile276insVal
	0.28	c.826A>G	p.Ile276Val
ygbF	1	c.*350C>A	Down stream	CRISPR-associated endoribonuclease Cas2
	1	c.*348C>T	Down stream
	0.56	c.*333G>T	Down stream
	0.44	c.*333G>C	Down stream
	0.04	c.*331T>G	Down stream
	0.36	c.*332G>A	Down stream
	0.08	c.*327G>T	Down stream
	0.89	c.*327G>C	Down stream
	0.7	c.*319_*320delTT	Down stream
	1	c.*318T>C	Down stream
fusA	0.99	c.1829C>T	p.Pro610Leu	Elongation factor G
atpG	0.98	c.720_722delGGC	p.Gln240_Ala241delinsHis	ATP synthase gamma chain
ΔsoxS_1
sbmA	0.99	c.647T>A	p.Leu216*	Peptide antibiotic transporter SbmA
kdpD	0.99	c.1379A>T	p.Asp460Val	Sensor protein KdpD
oppA	0.62	c.741A>C	p.Val247Val	Periplasmic oligopeptide-binding protein
fusA	1	c.362C>G	p.Pro121Arg	Elongation factor G
atpG	0.97	c.728_729insA	p.Met244fs	ATP synthase gamma chain
ΔsoxS_2
sbmA	0.38	c.4T>C	p.Phe2Leu	Peptide antibiotic transporter SbmA
queA	1	c.50A>T	p.His17Leu	S-adenosylmethionine:tRNA ribosyltransferase-isomerase
kdpD	1	c.1379A>T	p.Asp460Val	Sensor protein KdpD
oppA	0.44	c.350A>C	p.Gln117Pro	Periplasmic oligopeptide-binding protein
	0.46	c.359T>G	p.Val120Gly
	0.3	c.364A>T	p.Ser122Cys
yehY	1	c.240C>A	p.Phe80Leu	Glycine betaine uptake system permease protein YehY
fusA	1	c.1779T>G	p.Phe593Leu	Elongation factor G
	0.36	c.1111_1116dupCGTGAA	p.Glu372_Glu373insArgGlu
	0.14	c.349G>T	p.Gly117Cys
rpsL	0.37	c.230A>T	p.His77Leu	30S ribosomal protein S12
atpG	1	c.716_722delAGCAGGC	p.Glu239fs	ATP synthase gamma chain
ΔkatE_1
sbmA	0.48	c.332G>A	p.Trp111*	Peptide antibiotic transporter SbmA
	0.41	c.445_452dupGTGGTGAT	p.Ile151fs
cyoE	1	c.74delG	p.Gly25fs	Protoheme IX farnesyltransferase
oppF	1	c.528_539delGCGTGCTCTTAT	p.Arg177_Ile180del	Oligopeptide transport ATP-binding protein OppF
nuoF	0.35	c.399T>G	p.Arg133Arg	NADH-quinone oxidoreductase subunit F
fusA	0.99	c.1779T>G	p.Phe593Leu	Elongation factor G
atpG	0.56	c.739_748delATGAAAGCCG	p.Met247fs	ATP synthase gamma chain
trkH	1	c.239T>A	p.Leu80Gln	Trk system potassium uptake protein TrkH
ΔkatE_2
caiT	1	c.764T>G	p.Val255Gly	L-carnitine/gamma-butyrobetaine antiporter
CP4-6	1	n.275640~286370 deletion		Prophage CP4-6
sbmA	0.26	c.-16G>C	Up stream	Peptide antibiotic transporter SbmA
	0.47	c.-11C>A
	0.1	c.-11C>G
	0.53	c.-7A>T
	0.47	c.-5T>C
	0.45	c.-3C>A
oppA	1	c.1261C>T	p.Gln421*	Periplasmic oligopeptide-binding protein
argS	0.8	c.1487T>A	p.Leu496Gln	Arginine--tRNA ligase
pgsA	0.29	c.347G>A	p.Gly116Asp	CDP-diacylglycerol--glycerol-3-phosphate 3-phosphatidyltransferase
	0.18	c.133A>G	p.Thr45Ala
nuoA-L	1	n.2387998~2399588 deletion		NADH-quinone oxidoreductase subunit
rplF	0.45	c.278G>A	p.Gly93Asp	50S ribosomal protein L6
fusA	1	c.1823C>T	p.Ala608Val	Elongation factor G
	0.33	c.183T>G	p.Ile61Met
ubiB	1	c.1253A>C	p.Gln418Pro	Probable protein kinase UbiB
trkH	1	c.239T>A	p.Leu80Gln	Trk system potassium uptake protein TrkH
ΔyggX_1
sbmA	0.96	c.815delA	p.Asn272fs	Peptide antibiotic transporter SbmA
oppF	0.98	c.910T>A	p.Cys304Ser	Oligopeptide transport ATP-binding protein OppF
sapD	1	c.703G>A	p.Gly235Ser	Putrescine export system ATP-binding protein SapD
fusA	0.97	c.1828C>A	p.Pro610Thr	Elongation factor G
atpG	0.92	c.734_761delTGGCGATGAAAGCCGCGACCGACAATGG	p.Val245fs	ATP synthase gamma chain
ΔyggX_2
sbmA	1	c.762delG	p.Thr255fs	Peptide antibiotic transporter SbmA
cyoA	0.29	c.230_231insCC	p.Lys77fs	Cytochrome bo(3) ubiquinol oxidase subunit 2
oppF	1	c.490G>T	p.Glu164*	Oligopeptide transport ATP-binding protein OppF
yejF	0.98	c.427_430dupATCC	p.Arg144fs	Uncharacterized ABC transporter ATP-binding protein YejF
rplF	1	c.482G>C	p.Gly161Ala	50S ribosomal protein L6
fusA	0.99	c.1828C>A	p.Pro610Thr	Elongation factor G
	0.99	c.436C>A	p.Arg146Ser
atpG	1	c.744delA	p.Ala249fs	ATP synthase gamma chain
trkH	1	c.239T>A	p.Leu80Gln	Trk system potassium uptake protein TrkH
uvrA	0.99	c.1885_1890delACGCTG	p.Thr629_Leu630del	UvrABC system protein A
Tetracycline resistants
WT
decR	0.8	c.115C>T	p.Leu39Leu	DNA-binding transcriptional activator DecR
rpsJ	1	c.169G>C	p.Val57Leu	30S ribosomal protein S10
envZ	0.13	c.514_515insT	p.Gly173fs	Sensor histidine kinase EnvZ
	0.88	c.499_500insTTATGCTATTGGCGA	p.Ile167_Met168insMetLeuLeuAlaIle
hemY	0.68	c.614C>A	p.Ser205*	Protein HemY
	0.68	c.613T>A	p.Ser205Thr
	0.63	c.611delG	p.Ser204fs
	0.49	c.606A>G	p.Ala202Ala
	0.28	c.606_607insCGCCACGGCG	p.Trp203fs
	0.14	c.601G>T	p.Gly201Cys
	0.29	c.601G>C	p.Gly201Arg
	0.35	c.559C>G	p.Pro187Ala
	0.66	c.549G>C	p.Thr183Thr
	0.67	c.548C>T	p.Thr183Met
	0.72	c.544G>A	p.Val182Ile
	0.75	c.543A>T	p.Glu181Asp
TU_1
ilvH	0.99	c.140C>T	p.Thr47Ile	Acetolactate synthase isozyme 3 small subunit
acrB	0.99	c.1993G>A	p.Ala665Thr	Multidrug efflux pump subunit AcrB
ydiP	0.38	c.-92C>G	Up stream	Uncharacterized HTH-type transcriptional regulator YdiP
	0.17	c.-96_-95insCGCACCTTCCT	Up stream
mgrB	0.6	c.-45C>G	Up stream	PhoP/PhoQ regulator MgrB
mlaA	1	c.129_134delCTTCAA	p.Phe44_Asn45del	Intermembrane phospholipid transport system lipoprotein MlaA
rpoC	1	c.4119_4123delTGCTG	p.Ala1374fs	DNA-directed RNA polymerase subunit beta'
TU_2
ilvH	1	c.140C>T	p.Thr47Ile	Acetolactate synthase isozyme 3 small subunit
acrB	1	c.1993G>A	p.Ala665Thr	Multidrug efflux pump subunit AcrB
ydiP	0.38	c.-92C>G	Up stream	Uncharacterized HTH-type transcriptional regulator YdiP
	0.19	c.-96_-95insCGCACCTTCCT	Up stream
yebO	0.86	deletion		Uncharacterized protein YebO
mgrB				PhoP/PhoQ regulator MgrB
mlaA	1	c.129_134delCTTCAA	p.Phe44_Asn45del	Intermembrane phospholipid transport system lipoprotein MlaA
rpoC	0.84	c.4119_4123delTGCTG	p.Ala1374fs	DNA-directed RNA polymerase subunit beta'
ΔsodA_1
lon	0.3	c.-102G>T	Up stream	Lon protease
	0.28	c.-91delC	Up stream
envZ	0.99	c.319T>C	p.Phe107Leu	Sensor histidine kinase EnvZ
soxR	1	c.416T>A	p.Leu139*	Redox-sensitive transcriptional activator SoxR
ΔsodA_2
acrB	1	c.1178T>A	p.Leu393Gln	Multidrug efflux pump subunit AcrB
acrR	1	c.254C>A	p.Pro85Gln	HTH-type transcriptional regulator AcrR
mgrB	0.54	c.-45C>G	Up stream	PhoP/PhoQ regulator MgrB
mlaA	0.95	c.129_134delCTTCAA	p.Phe44_Asn45del	Intermembrane phospholipid transport system lipoprotein MlaA
rpoB	0.16	c.1860C>A	p.Asn620Lys	DNA-directed RNA polymerase subunit beta
rpoC	0.65	c.644_661delAAAAGCTGACCAAGCGTA	p.Lys215_Arg220del	DNA-directed RNA polymerase subunit beta
ΔsodB_1
ribF	1	c.737G>A	p.Arg246His	Bifunctional riboflavin kinase/FMN adenylyltransferase
lon	0.92	c.863C>A	p.Ala288Glu	Lon protease
acrB	0.9	c.1902G>T	p.Trp634Cys	Multidrug efflux pump subunit AcrB
	0.13	c.1708G>T	p.Gly570Cys
acrR	0.99	c.-41delA	Up stream	HTH-type transcriptional regulator AcrR
e14	1	n. 1191676-1206868 deletion		e14 prophage
mgrB	0.42	c.-45C>G	Up stream	PhoP/PhoQ regulator MgrB
mlaA	1	c.129_134delCTTCAA	p.Phe44_Asn45del	Intermembrane phospholipid transport system lipoprotein MlaA
rpoB	0.9	c.81_83delCCT	p.Leu28del	DNA-directed RNA polymerase subunit beta
ΔsodB_2
ribF	1	c.737G>A	p.Arg246His	Bifunctional riboflavin kinase/FMN adenylyltransferase
acrB	1	c.1902G>T	p.Trp634Cys	Multidrug efflux pump subunit AcrB
acrR	1	c.-41delA	Up stream	HTH-type transcriptional regulator AcrR
mgrB	0.56	c.-45C>G	Up stream	PhoP/PhoQ regulator MgrB
mlaA	0.94	c.129_134dupCTTCAA	p.Asn45_Val46insPheAsn	Intermembrane phospholipid transport system lipoprotein MlaA
rpoC	1	c.3223C>T	p.Arg1075Cys	DNA-directed RNA polymerase subunit beta'
ΔsoxR_1
ydaN	0.91	c.968G>C	p.Arg323Pro	Zinc transport protein ZntB
mgrB	0.98	c.82T>A	p.Cys28Ser	PhoP/PhoQ regulator MgrB
mlaA	0.92	c.129_134dupCTTCAA	p.Asn45_Val46insPheAsn	Intermembrane phospholipid transport system lipoprotein MlaA
rpsJ	1	c.169G>C	p.Val57Leu	30S ribosomal protein S10
bglB	0.95	c.1391delA	p.Ile465fs	6-phospho-beta-glucosidase BglB
ΔsoxR_2
ydaN	0.45	c.968G>C	p.Arg323Pro	Zinc transport protein ZntB
mgrB	1	c.82T>A	p.Cys28Ser	PhoP/PhoQ regulator MgrB
mlaA	0.94	c.129_134dupCTTCAA	p.Asn45_Val46insPheAsn	Intermembrane phospholipid transport system lipoprotein MlaA
rpsJ	1	c.169G>C	p.Val57Leu	30S ribosomal protein S10
bglB	1	c.1393delA	p.Ile465fs	6-phospho-beta-glucosidase BglB
rpoC	0.39	c.1048T>A	p.Ser350Thr	DNA-directed RNA polymerase subunit beta'
ΔsoxS_1
acrB	1	c.380T>G	p.Val127Gly	Multidrug efflux pump subunit AcrB
acrA	0.98	c.-112A>G	Up stream	Multidrug efflux pump subunit AcrA
mgrB	0.58	c.-45C>G	Up stream	PhoP/PhoQ regulator MgrB
	0.37	c.-50A>C	Up stream
mlaA	1	c.129_134delCTTCAA	p.Phe44_Asn45del	Intermembrane phospholipid transport system lipoprotein MlaA
rpoC	0.83	c.644_661delAAAAGCTGACCAAGCGTA	p.Lys215_Arg220del	DNA-directed RNA polymerase subunit beta'
ΔsoxS_2
acrB	0.99	c.1993G>T	p.Ala665Ser	Multidrug efflux pump subunit AcrB
acrA	0.98	c.-112A>G	Up stream	Multidrug efflux pump subunit AcrA
mlaA	0.94	c.129_134dupCTTCAA	p.Asn45_Val46insPheAsn	Intermembrane phospholipid transport system lipoprotein MlaA
rpoC	0.99	c.644_661delAAAAGCTGACCAAGCGTA	p.Lys215_Arg220del	DNA-directed RNA polymerase subunit beta'
ΔkatE_1
dnaK	0.36	c.1909A>G	p.Lys637Glu	Chaperone protein DnaK
	0.14	c.1909A>T	p.Lys637*
	0.16	c.1910A>C	p.Lys637Thr
	0.36	c.1910A>G	p.Lys637Arg
CP4-6	1	n.275640~286340 deletion		Prophage CP4-6
acrB	0.44	c.1709G>A	p.Gly570Asp	Multidrug efflux pump subunit AcrB
acrR	0.99	c.-39delA	Up stream	HTH-type transcriptional regulator AcrR
marR	0.4	c.68dupA	p.Lys24fs	Multiple antibiotic resistance protein MarR
mprA	1	c.119T>A	p.Leu40Gln	Transcriptional repressor MprA
atpD	1	c.97C>T	p.Gln33*	ATP synthase subunit delta
rpoB	0.56	c.3987G>T	p.Glu1329Asp	DNA-directed RNA polymerase subunit beta
lon	1	n.454290~464276 deletion		Lon protease
hupB				DNA-binding protein HU-beta
ppiD				Periplasmic chaperone PpiD
ybaV				Uncharacterized protein YbaV
fadM				Long-chain acyl-CoA thioesterase FadM
queC				7-cyano-7-deazaguanine synthase
ybaE				Uncharacterized protein YbaE
cof				HMP-PP phosphatase
ybaO				DNA-binding transcriptional activator DecR
ΔkatE_2
acrR	0.99	c.232C>A	p.Gln78Lys	HTH-type transcriptional regulator AcrR
mgrB	1	c.12_24delTCGATGGGTCGTT	p.Arg5fs	PhoP/PhoQ regulator MgrB
mlaA	0.94	c.129_134dupCTTCAA	p.Asn45_Val46insPheAsn	Intermembrane phospholipid transport system lipoprotein MlaA
rpsJ	0.6	c.169G>C	p.Val57Leu	30S ribosomal protein S10
ΔyggX_1
acrB	0.99	c.1900T>C	p.Trp634Arg	Multidrug efflux pump subunit AcrB
acrA	0.99	c.-113T>G	Up stream	Multidrug efflux pump subunit AcrA
phoQ	0.99	c.61_66delACGGCA	p.Thr21_Ala22del	Sensor protein PhoQ
mlaA	0.98	c.129_134delCTTCAA	p.Phe44_Asn45del	Intermembrane phospholipid transport system lipoprotein MlaA
waaQ	0.23	c.-39_-38insGG	Up stream	Lipopolysaccharide core heptosyltransferase RfaQ
	0.32	c.-49A>C	Up stream
rpoC	0.99	c.644_661delAAAAGCTGACCAAGCGTA	p.Lys215_Arg220del	DNA-directed RNA polymerase subunit beta'
ΔyggX_2
acrB	0.7	c.1709G>A	p.Gly570Asp	Multidrug efflux pump subunit AcrB
	0.18	c.835G>T	p.Ala279Ser
acrR	0.99	c.232C>A	p.Gln78Lys	HTH-type transcriptional regulator AcrR
yobH	1	deletion		Uncharacterized protein YobH
kdgR				HTH-type transcriptional regulator KdgR
yebQ				Uncharacterized transporter YebQ
mlaE	0.99	c.207_214delGTTGGGGC	p.Leu70fs	Intermembrane phospholipid transport system permease protein MlaE
rpsJ	0.99	c.169G>C	p.Val57Leu	30S ribosomal protein S10
